# Supplementary material for: Heavy Metals in the Fish Tenualosa ilisha Hamilton, 1822 in the Padma–Meghna River Confluence: Potential Risks to Public Health
Source: Toxics. 2021 Dec 8;9(12):341. doi: 10.3390/toxics9120341 (PMC8708538; doi:10.3390/toxics9120341)
Supplement: Supplementary file 1 [file toxics-09-00341-s001.zip]

Archive with 1 entries (1 files):
- toxics-1469058-supplementary.pdf
